# Supplementary material for: Cooperation without punishment
Source: Sci Rep. 2023 Jan 21;13:1213. doi: 10.1038/s41598-023-28372-y (PMC9867775; doi:10.1038/s41598-023-28372-y)
Supplement: Supplementary file 1 — Supplementary Information 1. [file 41598_2023_28372_MOESM1_ESM.zip]

Archive with 681 entries (680 files):
- pgg_alt1/
- __MACOSX/._pgg_alt1
- pgg_alt1/pggCCC_1_1_2_5.mat
- __MACOSX/pgg_alt1/._pggCCC_1_1_2_5.mat
- pgg_alt1/pggCCC_1_1_12_4.mat
- __MACOSX/pgg_alt1/._pggCCC_1_1_12_4.mat
- pgg_alt1/pggAsymDR_1_1_3_3.mat
- __MACOSX/pgg_alt1/._pggAsymDR_1_1_3_3.mat
- pgg_alt1/pggRawCCC_1_1_6_2.mat
- __MACOSX/pgg_alt1/._pggRawCCC_1_1_6_2.mat
- pgg_alt1/pggAsymDR_1_1_13_2.mat
- __MACOSX/pgg_alt1/._pggAsymDR_1_1_13_2.mat
- pgg_alt1/pggAsymCCC_1_1_6_1.mat
- __MACOSX/pgg_alt1/._pggAsymCCC_1_1_6_1.mat
- pgg_alt1/pggAsymCCC_1_1_13_2.mat
- __MACOSX/pgg_alt1/._pggAsymCCC_1_1_13_2.mat
- pgg_alt1/pggAsymDR_1_1_1_1.mat
- __MACOSX/pgg_alt1/._pggAsymDR_1_1_1_1.mat
- pgg_alt1/pggAsymCCC_1_1_4_3.mat
- __MACOSX/pgg_alt1/._pggAsymCCC_1_1_4_3.mat
- pgg_alt1/Goodness_PGG.m
- __MACOSX/pgg_alt1/._Goodness_PGG.m
- pgg_alt1/pggDR_1_1_13_2.mat
- __MACOSX/pgg_alt1/._pggDR_1_1_13_2.mat
- pgg_alt1/pggCCC_1_1_6_1.mat
- __MACOSX/pgg_alt1/._pggCCC_1_1_6_1.mat
- pgg_alt1/pggAsymCCC_1_1_2_5.mat
- __MACOSX/pgg_alt1/._pggAsymCCC_1_1_2_5.mat
- pgg_alt1/pggAsymDR_1_1_5_5.mat
- __MACOSX/pgg_alt1/._pggAsymDR_1_1_5_5.mat
- pgg_alt1/pggDR_1_1_8_2.mat
- __MACOSX/pgg_alt1/._pggDR_1_1_8_2.mat
- pgg_alt1/pggCCC_1_1_4_3.mat
- __MACOSX/pgg_alt1/._pggCCC_1_1_4_3.mat
- pgg_alt1/figure2.eps
- __MACOSX/pgg_alt1/._figure2.eps
- pgg_alt1/pggDR_1_1_11_1.mat
- __MACOSX/pgg_alt1/._pggDR_1_1_11_1.mat
- pgg_alt1/pggCCC_1_1_4_2.mat
- __MACOSX/pgg_alt1/._pggCCC_1_1_4_2.mat
- pgg_alt1/pggAsymDR_1_1_5_4.mat
- __MACOSX/pgg_alt1/._pggAsymDR_1_1_5_4.mat
- pgg_alt1/pggDR_1_1_8_3.mat
- __MACOSX/pgg_alt1/._pggDR_1_1_8_3.mat
- pgg_alt1/pggAsymCCC_1_1_2_4.mat
- __MACOSX/pgg_alt1/._pggAsymCCC_1_1_2_4.mat
- pgg_alt1/pggDR_1_1_13_3.mat
- __MACOSX/pgg_alt1/._pggDR_1_1_13_3.mat
- pgg_alt1/pggAsymDR_1_1_11_1.mat
- __MACOSX/pgg_alt1/._pggAsymDR_1_1_11_1.mat
- pgg_alt1/pggAsymCCC_1_1_4_2.mat
- __MACOSX/pgg_alt1/._pggAsymCCC_1_1_4_2.mat
- pgg_alt1/pggRawCCC_1_1_4_1.mat
- __MACOSX/pgg_alt1/._pggRawCCC_1_1_4_1.mat
- pgg_alt1/pggAsymCCC_1_1_13_3.mat
- __MACOSX/pgg_alt1/._pggAsymCCC_1_1_13_3.mat
- pgg_alt1/exta_figure1b.fig
- __MACOSX/pgg_alt1/._exta_figure1b.fig
- pgg_alt1/pggAsymDR_1_1_13_3.mat
- __MACOSX/pgg_alt1/._pggAsymDR_1_1_13_3.mat
- pgg_alt1/pggRawCCC_1_1_6_3.mat
- __MACOSX/pgg_alt1/._pggRawCCC_1_1_6_3.mat
- pgg_alt1/pggAsymDR_1_1_3_2.mat
- __MACOSX/pgg_alt1/._pggAsymDR_1_1_3_2.mat
- pgg_alt1/pggCCC_1_1_12_5.mat
- __MACOSX/pgg_alt1/._pggCCC_1_1_12_5.mat
- pgg_alt1/pggAsymCCC_1_1_11_1.mat
- __MACOSX/pgg_alt1/._pggAsymCCC_1_1_11_1.mat
- pgg_alt1/pggCCC_1_1_2_4.mat
- __MACOSX/pgg_alt1/._pggCCC_1_1_2_4.mat
- pgg_alt1/pggAsymCCC_1_1_11_3.mat
- __MACOSX/pgg_alt1/._pggAsymCCC_1_1_11_3.mat
- pgg_alt1/pggRawCCC_1_1_6_1.mat
- __MACOSX/pgg_alt1/._pggRawCCC_1_1_6_1.mat
- pgg_alt1/pggAsymDR_1_1_13_1.mat
- __MACOSX/pgg_alt1/._pggAsymDR_1_1_13_1.mat
- pgg_alt1/pggAsymCCC_1_1_6_2.mat
- __MACOSX/pgg_alt1/._pggAsymCCC_1_1_6_2.mat
- pgg_alt1/pggAsymDR_1_1_1_2.mat
- __MACOSX/pgg_alt1/._pggAsymDR_1_1_1_2.mat
- pgg_alt1/pggCCC_1_1_10_5.mat
- __MACOSX/pgg_alt1/._pggCCC_1_1_10_5.mat
- pgg_alt1/pggAsymCCC_1_1_13_1.mat
- __MACOSX/pgg_alt1/._pggAsymCCC_1_1_13_1.mat
- pgg_alt1/pggRawCCC_1_1_4_3.mat
- __MACOSX/pgg_alt1/._pggRawCCC_1_1_4_3.mat
- pgg_alt1/pggAsymDR_1_1_11_3.mat
- __MACOSX/pgg_alt1/._pggAsymDR_1_1_11_3.mat
- pgg_alt1/pggDR_1_1_13_1.mat
- __MACOSX/pgg_alt1/._pggDR_1_1_13_1.mat
- pgg_alt1/pggCCC_1_1_6_2.mat
- __MACOSX/pgg_alt1/._pggCCC_1_1_6_2.mat
- pgg_alt1/pggAsymDR_1_1_7_4.mat
- __MACOSX/pgg_alt1/._pggAsymDR_1_1_7_4.mat
- pgg_alt1/pggRawCCC_1_1_2_5.mat
- __MACOSX/pgg_alt1/._pggRawCCC_1_1_2_5.mat
- pgg_alt1/pggDR_1_1_11_3.mat
- __MACOSX/pgg_alt1/._pggDR_1_1_11_3.mat
- pgg_alt1/pggDR_1_1_8_1.mat
- __MACOSX/pgg_alt1/._pggDR_1_1_8_1.mat
- pgg_alt1/pggDR_1_1_11_2.mat
- __MACOSX/pgg_alt1/._pggDR_1_1_11_2.mat
- pgg_alt1/pggCCC_1_1_4_1.mat
- __MACOSX/pgg_alt1/._pggCCC_1_1_4_1.mat
- pgg_alt1/pggRawCCC_1_1_2_4.mat
- __MACOSX/pgg_alt1/._pggRawCCC_1_1_2_4.mat
- pgg_alt1/pggAsymDR_1_1_7_5.mat
- __MACOSX/pgg_alt1/._pggAsymDR_1_1_7_5.mat
- pgg_alt1/pggCCC_1_1_6_3.mat
- __MACOSX/pgg_alt1/._pggCCC_1_1_6_3.mat
- pgg_alt1/pggAsymDR_1_1_11_2.mat
- __MACOSX/pgg_alt1/._pggAsymDR_1_1_11_2.mat
- pgg_alt1/pggAsymCCC_1_1_4_1.mat
- __MACOSX/pgg_alt1/._pggAsymCCC_1_1_4_1.mat
- pgg_alt1/pggRawCCC_1_1_4_2.mat
- __MACOSX/pgg_alt1/._pggRawCCC_1_1_4_2.mat
- pgg_alt1/pggCCC_1_1_10_4.mat
- __MACOSX/pgg_alt1/._pggCCC_1_1_10_4.mat
- pgg_alt1/pggAsymDR_1_1_1_3.mat
- __MACOSX/pgg_alt1/._pggAsymDR_1_1_1_3.mat
- pgg_alt1/pggAsymCCC_1_1_6_3.mat
- __MACOSX/pgg_alt1/._pggAsymCCC_1_1_6_3.mat
- pgg_alt1/pggAsymCCC_1_1_11_2.mat
- __MACOSX/pgg_alt1/._pggAsymCCC_1_1_11_2.mat
- pgg_alt1/pggAsymDR_1_1_3_1.mat
- __MACOSX/pgg_alt1/._pggAsymDR_1_1_3_1.mat
- pgg_alt1/pggRawCCC_1_1_6_4.mat
- __MACOSX/pgg_alt1/._pggRawCCC_1_1_6_4.mat
- pgg_alt1/pggCCC_1_1_12_2.mat
- __MACOSX/pgg_alt1/._pggCCC_1_1_12_2.mat
- pgg_alt1/pggAsymDR_1_1_3_5.mat
- __MACOSX/pgg_alt1/._pggAsymDR_1_1_3_5.mat
- pgg_alt1/pggCCC_1_1_2_3.mat
- __MACOSX/pgg_alt1/._pggCCC_1_1_2_3.mat
- pgg_alt1/pggAsymDR_1_1_13_4.mat
- __MACOSX/pgg_alt1/._pggAsymDR_1_1_13_4.mat
- pgg_alt1/pggAsymCCC_1_1_13_4.mat
- __MACOSX/pgg_alt1/._pggAsymCCC_1_1_13_4.mat
- pgg_alt1/figure1b.eps
- pgg_alt1/pggAsymCCC_1_1_4_5.mat
- __MACOSX/pgg_alt1/._pggAsymCCC_1_1_4_5.mat
- pgg_alt1/pggDR_1_1_13_4.mat
- __MACOSX/pgg_alt1/._pggDR_1_1_13_4.mat
- pgg_alt1/pggAsymDR_1_1_7_1.mat
- __MACOSX/pgg_alt1/._pggAsymDR_1_1_7_1.mat
- pgg_alt1/pggAsymCCC_1_1_2_3.mat
- __MACOSX/pgg_alt1/._pggAsymCCC_1_1_2_3.mat
- pgg_alt1/.DS_Store
- __MACOSX/pgg_alt1/._.DS_Store
- pgg_alt1/pggCCC_1_1_4_5.mat
- __MACOSX/pgg_alt1/._pggCCC_1_1_4_5.mat
- pgg_alt1/pggAsymDR_1_1_5_3.mat
- __MACOSX/pgg_alt1/._pggAsymDR_1_1_5_3.mat
- pgg_alt1/pggDR_1_1_8_4.mat
- __MACOSX/pgg_alt1/._pggDR_1_1_8_4.mat
- pgg_alt1/pggAsymDR_1_1_5_2.mat
- __MACOSX/pgg_alt1/._pggAsymDR_1_1_5_2.mat
- pgg_alt1/pggDR_1_1_8_5.mat
- __MACOSX/pgg_alt1/._pggDR_1_1_8_5.mat
- pgg_alt1/pggCCC_1_1_4_4.mat
- __MACOSX/pgg_alt1/._pggCCC_1_1_4_4.mat
- pgg_alt1/pggAsymCCC_1_1_2_2.mat
- __MACOSX/pgg_alt1/._pggAsymCCC_1_1_2_2.mat
- pgg_alt1/pggDR_1_1_13_5.mat
- __MACOSX/pgg_alt1/._pggDR_1_1_13_5.mat
- pgg_alt1/pggRawCCC_1_1_2_1.mat
- __MACOSX/pgg_alt1/._pggRawCCC_1_1_2_1.mat
- pgg_alt1/pggAsymCCC_1_1_4_4.mat
- __MACOSX/pgg_alt1/._pggAsymCCC_1_1_4_4.mat
- pgg_alt1/pggAsymCCC_1_1_13_5.mat
- __MACOSX/pgg_alt1/._pggAsymCCC_1_1_13_5.mat
- pgg_alt1/pggCCC_1_1_10_1.mat
- __MACOSX/pgg_alt1/._pggCCC_1_1_10_1.mat
- pgg_alt1/pggAsymDR_1_1_13_5.mat
- __MACOSX/pgg_alt1/._pggAsymDR_1_1_13_5.mat
- pgg_alt1/pggCCC_1_1_2_2.mat
- __MACOSX/pgg_alt1/._pggCCC_1_1_2_2.mat
- pgg_alt1/pggAsymDR_1_1_3_4.mat
- __MACOSX/pgg_alt1/._pggAsymDR_1_1_3_4.mat
- pgg_alt1/pggCCC_1_1_12_3.mat
- __MACOSX/pgg_alt1/._pggCCC_1_1_12_3.mat
- pgg_alt1/pggRawCCC_1_1_6_5.mat
- __MACOSX/pgg_alt1/._pggRawCCC_1_1_6_5.mat
- pgg_alt1/pggAsymCCC_1_1_11_5.mat
- __MACOSX/pgg_alt1/._pggAsymCCC_1_1_11_5.mat
- pgg_alt1/pggCCC_1_1_12_1.mat
- __MACOSX/pgg_alt1/._pggCCC_1_1_12_1.mat
- pgg_alt1/pggAsymCCC_1_1_6_4.mat
- __MACOSX/pgg_alt1/._pggAsymCCC_1_1_6_4.mat
- pgg_alt1/pggRawCCC_1_1_4_5.mat
- __MACOSX/pgg_alt1/._pggRawCCC_1_1_4_5.mat
- pgg_alt1/figure1a.eps
- pgg_alt1/pggAsymDR_1_1_1_4.mat
- __MACOSX/pgg_alt1/._pggAsymDR_1_1_1_4.mat
- pgg_alt1/pggCCC_1_1_10_3.mat
- __MACOSX/pgg_alt1/._pggCCC_1_1_10_3.mat
- pgg_alt1/pggAsymDR_1_1_11_5.mat
- __MACOSX/pgg_alt1/._pggAsymDR_1_1_11_5.mat
- pgg_alt1/pggRawCCC_1_1_2_3.mat
- __MACOSX/pgg_alt1/._pggRawCCC_1_1_2_3.mat
- pgg_alt1/pggAsymDR_1_1_7_2.mat
- __MACOSX/pgg_alt1/._pggAsymDR_1_1_7_2.mat
- pgg_alt1/pggCCC_1_1_6_4.mat
- __MACOSX/pgg_alt1/._pggCCC_1_1_6_4.mat
- pgg_alt1/pggDR_1_1_11_5.mat
- __MACOSX/pgg_alt1/._pggDR_1_1_11_5.mat
- pgg_alt1/pggDR_1_1_11_4.mat
- __MACOSX/pgg_alt1/._pggDR_1_1_11_4.mat
- pgg_alt1/pggAsymDR_1_1_5_1.mat
- __MACOSX/pgg_alt1/._pggAsymDR_1_1_5_1.mat
- pgg_alt1/pggAsymCCC_1_1_2_1.mat
- __MACOSX/pgg_alt1/._pggAsymCCC_1_1_2_1.mat
- pgg_alt1/pggCCC_1_1_6_5.mat
- __MACOSX/pgg_alt1/._pggCCC_1_1_6_5.mat
- pgg_alt1/pggAsymDR_1_1_7_3.mat
- __MACOSX/pgg_alt1/._pggAsymDR_1_1_7_3.mat
- pgg_alt1/pggRawCCC_1_1_2_2.mat
- __MACOSX/pgg_alt1/._pggRawCCC_1_1_2_2.mat
- pgg_alt1/pggAsymDR_1_1_11_4.mat
- __MACOSX/pgg_alt1/._pggAsymDR_1_1_11_4.mat
- pgg_alt1/pggCCC_1_1_10_2.mat
- __MACOSX/pgg_alt1/._pggCCC_1_1_10_2.mat
- pgg_alt1/pggAsymDR_1_1_1_5.mat
- __MACOSX/pgg_alt1/._pggAsymDR_1_1_1_5.mat
- pgg_alt1/pggRawCCC_1_1_4_4.mat
- __MACOSX/pgg_alt1/._pggRawCCC_1_1_4_4.mat
- pgg_alt1/pggAsymCCC_1_1_6_5.mat
- __MACOSX/pgg_alt1/._pggAsymCCC_1_1_6_5.mat
- pgg_alt1/pggAsymCCC_1_1_11_4.mat
- __MACOSX/pgg_alt1/._pggAsymCCC_1_1_11_4.mat
- pgg_alt1/pggCCC_1_1_2_1.mat
- __MACOSX/pgg_alt1/._pggCCC_1_1_2_1.mat
- pgg_alt1/pggDR_1_1_10_3.mat
- __MACOSX/pgg_alt1/._pggDR_1_1_10_3.mat
- pgg_alt1/pggDR_1_1_9_1.mat
- __MACOSX/pgg_alt1/._pggDR_1_1_9_1.mat
- pgg_alt1/pggAsymCCC_1_1_1_4.mat
- __MACOSX/pgg_alt1/._pggAsymCCC_1_1_1_4.mat
- pgg_alt1/pggDR_1_1_12_1.mat
- __MACOSX/pgg_alt1/._pggDR_1_1_12_1.mat
- pgg_alt1/pggCCC_1_1_7_2.mat
- __MACOSX/pgg_alt1/._pggCCC_1_1_7_2.mat
- pgg_alt1/pggAsymDR_1_1_6_4.mat
- __MACOSX/pgg_alt1/._pggAsymDR_1_1_6_4.mat
- pgg_alt1/pggRawCCC_1_1_3_5.mat
- __MACOSX/pgg_alt1/._pggRawCCC_1_1_3_5.mat
- pgg_alt1/pggAsymCCC_1_1_12_1.mat
- __MACOSX/pgg_alt1/._pggAsymCCC_1_1_12_1.mat
- pgg_alt1/pggCCC_1_1_11_5.mat
- __MACOSX/pgg_alt1/._pggCCC_1_1_11_5.mat
- pgg_alt1/pggCCC_1_1_1_4.mat
- __MACOSX/pgg_alt1/._pggCCC_1_1_1_4.mat
- pgg_alt1/pggRawCCC_1_1_5_3.mat
- __MACOSX/pgg_alt1/._pggRawCCC_1_1_5_3.mat
- pgg_alt1/pggAsymDR_1_1_10_3.mat
- __MACOSX/pgg_alt1/._pggAsymDR_1_1_10_3.mat
- pgg_alt1/pggAsymCCC_1_1_10_3.mat
- __MACOSX/pgg_alt1/._pggAsymCCC_1_1_10_3.mat
- pgg_alt1/pggRawCCC_1_1_7_1.mat
- __MACOSX/pgg_alt1/._pggRawCCC_1_1_7_1.mat
- pgg_alt1/pggAsymDR_1_1_12_1.mat
- __MACOSX/pgg_alt1/._pggAsymDR_1_1_12_1.mat
- pgg_alt1/pggAsymCCC_1_1_7_2.mat
- __MACOSX/pgg_alt1/._pggAsymCCC_1_1_7_2.mat
- pgg_alt1/pggAsymCCC_1_1_7_3.mat
- __MACOSX/pgg_alt1/._pggAsymCCC_1_1_7_3.mat
- pgg_alt1/pggAsymDR_1_1_2_1.mat
- __MACOSX/pgg_alt1/._pggAsymDR_1_1_2_1.mat
- pgg_alt1/pggAsymCCC_1_1_10_2.mat
- __MACOSX/pgg_alt1/._pggAsymCCC_1_1_10_2.mat
- pgg_alt1/pggAsymDR_1_1_10_2.mat
- __MACOSX/pgg_alt1/._pggAsymDR_1_1_10_2.mat
- pgg_alt1/pggAsymCCC_1_1_5_1.mat
- __MACOSX/pgg_alt1/._pggAsymCCC_1_1_5_1.mat
- pgg_alt1/pggRawCCC_1_1_5_2.mat
- __MACOSX/pgg_alt1/._pggRawCCC_1_1_5_2.mat
- pgg_alt1/pggCCC_1_1_1_5.mat
- __MACOSX/pgg_alt1/._pggCCC_1_1_1_5.mat
- pgg_alt1/pggCCC_1_1_11_4.mat
- __MACOSX/pgg_alt1/._pggCCC_1_1_11_4.mat
- pgg_alt1/pggRawCCC_1_1_3_4.mat
- __MACOSX/pgg_alt1/._pggRawCCC_1_1_3_4.mat
- pgg_alt1/pggAsymDR_1_1_6_5.mat
- __MACOSX/pgg_alt1/._pggAsymDR_1_1_6_5.mat
- pgg_alt1/pggCCC_1_1_7_3.mat
- __MACOSX/pgg_alt1/._pggCCC_1_1_7_3.mat
- pgg_alt1/pggAsymCCC_1_1_1_5.mat
- __MACOSX/pgg_alt1/._pggAsymCCC_1_1_1_5.mat
- pgg_alt1/pggDR_1_1_10_2.mat
- __MACOSX/pgg_alt1/._pggDR_1_1_10_2.mat
- pgg_alt1/pggCCC_1_1_5_1.mat
- __MACOSX/pgg_alt1/._pggCCC_1_1_5_1.mat
- pgg_alt1/pggDR_1_1_9_2.mat
- __MACOSX/pgg_alt1/._pggDR_1_1_9_2.mat
- pgg_alt1/pggAsymDR_1_1_4_5.mat
- __MACOSX/pgg_alt1/._pggAsymDR_1_1_4_5.mat
- pgg_alt1/pggCCC_1_1_5_3.mat
- __MACOSX/pgg_alt1/._pggCCC_1_1_5_3.mat
- pgg_alt1/pggRawCCC_1_1_1_4.mat
- __MACOSX/pgg_alt1/._pggRawCCC_1_1_1_4.mat
[truncated: 381 more entries]
