# Supplementary material for: Cooperation without punishment
Source: Sci Rep. 2023 Jan 21;13:1213. doi: 10.1038/s41598-023-28372-y (PMC9867775; doi:10.1038/s41598-023-28372-y)
Supplement: Supplementary file 1 — Supplementary Information 1. [file 41598_2023_28372_MOESM1_ESM.zip › pgg_alt1/Goodness_PGG_RUN.m]

%%% Simulations for specific parameter values using the function Goodness_PGG.m

% % % % %  Generating output data for plotting 
%%% Note: the main function, Goodness_PGG.m and Goodness_PGG_RUN should be
%%% in the same folder. The data will be written in the same folder pgg_alt1 


close all;
clear all;
clc ;


%%%%%%%%%%%%%%%%%%%%%%%%%%%%%%%%%%%%%%%%%%%%%%%%%%%%%%%%%%%%%%%%%%%%
gn = 20000;   %% number of generations 

cost= 0.5;    %% contribution cost

h = 1.5;      %% enhancing factor

%% the following parameters are varied 

beeta = [0, 0.1, 0.2 0.3,  0.4, 0.5, 0.6, 0.7, 0.8, 0.9, 1, 2, inf] ;  %%% noise levels

percentage_alt = [10 20 30 40 50];  %%% alpha values 

%%%%%%%%%%%%%%%%%%%%%%%%%%%%%%%%%%%%%%%%%%%%%%%%%%%%%%%%%%%%%%%%

G = gn;  %% number of generations


itr = 30; %% iterated same experimental condition itr times

%%%%%%%%%%%%%%%%%%%%%%%%%%%%%%%%%%%%%%%%%%%%%%%%%%%%%%%%%%%%%%%%

for ii= 1:length(h)

    for jj= 1: length(cost)

        for kk =1: length(beeta)

            for ll = 1:length(percentage_alt)


               %%%%%%%%%%%%%%%%%%%%%%%%%%%%%%%%%%%%%%%%%%%%%%%%%%%%%%%%%%%%%%%%%%%%%%%%%%

                donation = zeros(G,1);
                temp_CCC  = zeros(G,1);
                temp_mean_drate = zeros(G,1);

               %%%%%%%%%%%%%%%%%%%%%%%%%%%%%%%%%%%%%%%%%%%%%%%%%%%%%%%%%%%%%%%%%%%%%%%%%

                for n = 1:itr

                    [CCCrec,CCC_rate,drate] = Goodness_PGG(h(ii), cost(jj), beeta(kk), percentage_alt(ll),gn);


                    donation = (donation + drate);

                    temp_CCC = temp_CCC + CCC_rate;

          

                end

                don = donation./itr ;  %%% average donation rates

                ccc = temp_CCC./itr ;   %%%% average ccc values in each generation

                raw_ccc = CCCrec;      %%% to draw histograms of CCC in specified generation.

                %%%%%%%%%%%%%%%%%%%%%%%%%%%%%%%%%%%%%%%%%%%%%%%%%%%%%%%%%%%%%%%%%%%%%%%%%%%%%%

                %% Asymptotic values 


                         x_asym = ceil(G - G*(25/100));
                
                         asym_don =  mean (don(x_asym:G)); %%% aysmtotic values of donations
                
                         asym_ccc =  mean (ccc(x_asym:G));


                         file_name = ['pggAsymDR_' [num2str(ii),'_', num2str(jj),'_',num2str(kk),'_', num2str(ll)]];  %%% creating file name
                
                         save(file_name,'asym_don' ); %% Writing in the file


                         file_name = ['pggAsymCCC_' [num2str(ii),'_', num2str(jj),'_',num2str(kk),'_', num2str(ll)]];  %%% creating file name
                
                         save(file_name,'asym_ccc' ); %% Writing in the file


                %%% Writing date %%% evolution of donation rates and ccc
                %%% over the generations

                         file_name = ['pggDR_' [num2str(ii),'_', num2str(jj),'_',num2str(kk),'_', num2str(ll)]] ;  %%% creating file name

                         save(file_name,'don'); %% Writing in the file


                         file_name = ['pggCCC_' [num2str(ii),'_', num2str(jj),'_',num2str(kk),'_', num2str(ll)]];  %%% creating file name
                
                         save(file_name,'ccc'); %% Writing in the file

                  
                                
                         %%% for getting raw CCC values to draw histograms
                
                         file_name = ['pggRawCCC_' [num2str(ii),'_', num2str(jj),'_',num2str(kk),'_', num2str(ll)]];  %%% creating file name
                
                
                         save(file_name,'raw_ccc' ); %% Writing in the file

               
            end
        end
    end
end

 %%%%%%%%%%%%%%%  end %%%%%%%%%%%%%%%%%%%%%

   
  
 
