# Supplementary material for: Cooperation without punishment
Source: Sci Rep. 2023 Jan 21;13:1213. doi: 10.1038/s41598-023-28372-y (PMC9867775; doi:10.1038/s41598-023-28372-y)
Supplement: Supplementary file 1 — Supplementary Information 1. [file 41598_2023_28372_MOESM1_ESM.zip › pgg_alt1/Goodness_PGG_plotting.m]

%% Goodness_PGG %%%%%%%

%%the data is created using Goodness_PGG_RUN

clear 

close all
clc


% % The data is generated by using Goddness_PGG_RUN.m
% % 
% % The Matlab program should be kept in the data folder.
% % 
% % The data is generated for the following parameter combinations: 

gn = 20000;   %% number of generations 

cost= 0.5;    %% contribution cost

h = 1.5;      %% enhancing factor

%% the following parameters are varied 

beeta = [0, 0.1, 0.2 0.3,  0.4, 0.5, 0.6, 0.7, 0.8, 0.9, 1, 2, inf] ;  %%% noise levels

percentage_alt = [10 20 30 40 50];  %%% alpha values 

%%%%%%%%%%%%%%%%%%%%%%%%%%%%%%%%%%%%%%%%%%%%%%%%%%%%%%%%%%%%%%%%
linespec = {'r-', 'g-','b-','k-', 'm-','c-','y-','w-',};

gn = 20000;
%%%%%%%%%%%%%%%%%%%%%%%%%%%%%%%%%%%%%%%%%%%%%%%%%%%%%%%%%%%%%%%%%%%%%%%%

%%% figure 1a
%%%%%%%%%%%%%%%%%%%%%%%%%%%%%%%

% % %  collectind data for cooperation levels in the first 500 generations
%% with the parameters
%%% h = 1.5 and cost = 0.5 and fixed beeta = 0.5


dontation_rate = [];


for a = 1:length(percentage_alt)


        don_tmp1 = load(['Desktop/pgg_alt1/pggDR_',num2str(1),'_', num2str(1),'_',num2str(6),'_', num2str(a)]);  %% jj_kk

        donation_rates_fig1a(:,a) = don_tmp1.don;


end


figure('DefaultAxesFontSize',24);


 plot(donation_rates_fig1a,'LineWidth',2)

         xlabel('generation','FontSize', 24)
         
         ylabel('cooperation level (%)','FontSize', 24)

         legend({'10','20','30','40','50'})

%          axis([0 1000 0 100])

[leg,att] = legend('show');
title(leg,'\alpha')
leg.Title.Visible = 'on';
% 

 set(gca,'XLim',[-10 510])

 set(gca,'YLim',[-5 105])
 set(gca,'YTick',(0:20:100))


% collecting data for plot Figure 2
%%%%%%%%%%%%%%%%%%%%%%%%%%%%%%%%%%%%%%%%%%%%%%%%%%%%%%%%%%%%%%%%%%%%

gn = 20000;

h = 1.5;

cost = 0.5; 

beeta = [0, 0.1, 0.2 0.3,  0.4, 0.5, 0.6, 0.7, 0.8, 0.9, 1, 2, inf] ; 

percentage_alt= [10 20 30 40 50];

beeta_t = [0, 0.1, 0.3,  0.5, 0.7, 0.9, 1, 2, inf] ; 

beeta_t = [1, 2, 4,  6, 8, 10, 11, 12, 13] ;

% 
% %%%%%%%%%%%%%%%%%%%%%%%%%%%%%%%%%%%%%%%%%%%%%%%%%%%%%%%%%%%%%%%%%
% 
%% collecting data for beeta and alpha combinations 


donation_rates_fig2a = [];

for kk = 1:length(beeta_t)

    for ll = 1:length(percentage_alt)

      
        asym_DON = load(['Desktop/pgg_alt1/pggAsymDR_',num2str(1),'_', num2str(1),'_',num2str(beeta_t(kk)),'_', num2str(ll)]);  %% jj_kk

        donation_rates_fig2a(ll,kk) = asym_DON.asym_don;

    end

end
 
 
figure('DefaultAxesFontSize',24)


 plot(donation_rates_fig2a,'-|','LineWidth',3)


 p.MarkerSize = 10;


         xlabel('\alpha','FontSize', 24)
         
         ylabel('asymptotic cooperation level(%)','FontSize', 24)


 set(gca,'YLim',[0 100])
 set(gca,'YTick',(0:20:100))
% 
  xticks([1 2 3 4  5  6 ])

  xticklabels({'10','20','30','40','50'})

  axis([0.5 5.5 -5 105])

   box on

   %%%%%%%%%%%%%%%%%%%%%%%%%%%%%%%%%%%%%%%%%%%%%%%

%% note that some trajectories of color codes are changed using matlab editor
%% Here the color for beeta = 2 and infinity colros are changed in the final plots
   %%%%%%%%%%%%%%%%%%%%%%%%%%%%%%%%%%%%%%%%%%%%%%%%%%


%%% figure 3a

gn = 20000;   %% number of generations 

cost= 0.5;    %% contribution cost

h = 1.5;      %% enhancing factor

%% the following parameters are varied 

beeta = [0, 0.1, 0.2 0.3,  0.4, 0.5, 0.6, 0.7, 0.8, 0.9, 1, 2, inf] ;  %%% noise levels

percentage_alt = [10 20 30 40 50];  %%% alpha values 

%%%%%%%%%%%%%%%%%%%%%%%%%%%%%%%%%%%%%%%%%%%%%%%%%%%%%%%%%%%%%%%%
linespec = {'r-', 'g-','b-','k-', 'm-','c-','y-','w-',};

gn = 20000;

p_temp = [6 13]; %%% choosing alpha = 10% and 30% 


 bs = 100;
 BWitdh1 = 0.8;
 BWitdh2 = 0.8;

gn_CCC = [];

 for jj= 1:2

 raw_CCCC = load(['Desktop/pgg_alt1/pggRawCCC_',num2str(1),'_', num2str(1),'_',num2str(p_temp(jj)),'_', num2str(3)]);  %% cost 1 and fr = 1/3

 data_CCC =  raw_CCCC.raw_ccc;

 gn_CCC(:,jj) = (data_CCC(:,10000));

% % 

 end

% 

 figure('DefaultAxesFontSize',24)

 [n1,p1] = hist(gn_CCC(:,1),bs);

 [n2,p2] = hist(gn_CCC(:,2),bs);

 hold on

 bar(p1,n1, 'FaceColor',[0 0 1],'FaceAlpha',0.3,'BarWidth',BWitdh1);


 bar(p2,n2, 'FaceColor',[1 0 0],'FaceAlpha',0.3,'BarWidth',BWitdh2);

 ylim([0 100])

 xlim([-5 105])

 set(gca,'YTick',(0:20:100))

  xlabel('CCC values');
  ylabel('number of agents')

  legend({'0.5','\infty'})

  [leg,att] = legend('show');
title(leg,'\beta')
leg.Title.Visible = 'on';


 box on

 hold off


% 
% %%% figure 3b
% %%%  with alpha = 30, beeta = 0.5,
% 
p_temp = [1 3]; %%% choosing alpha = 10% and 30% 


 bs = 100;
 BWitdh1 = 0.8;
 BWitdh2 = 0.8;

gn_CCC = [];

 for jj= 1:2

 raw_CCCC = load(['Desktop/pgg_alt1/pggRawCCC_',num2str(1),'_', num2str(1),'_',num2str(6),'_', num2str(p_temp(jj))]);  %% cost 1 and fr = 1/3

 data_CCC =  raw_CCCC.raw_ccc;

 gn_CCC(:,jj) = (data_CCC(:,10000));


 end

%%%%%%%%%%%%%%%%%%% 

figure('DefaultAxesFontSize',24)

 [n1,p1] = hist(gn_CCC(:,1),bs);

 [n2,p2] = hist(gn_CCC(:,2),bs);

 hold on


  bar(p1,n1, 'FaceColor',[1 0 0],'FaceAlpha',0.3,'BarWidth',BWitdh1);


  bar(p2,n2, 'FaceColor',[0 0 1],'FaceAlpha',0.3,'BarWidth',BWitdh2);


 ylim([0 100])

 xlim([-5 105])

 set(gca,'YTick',(0:20:100))

  xlabel('CCC values');
  ylabel('number of agents')

 xlabel('CCC values');
  ylabel('number of agents')

  legend({'10%','30%'})

    [leg,att] = legend('show');
title(leg,'\alpha')
leg.Title.Visible = 'on';


 box on

 hold off


%%%%%%%%%%%%%%%%%%%%%
