# Supplementary material for: Cooperation without punishment
Source: Sci Rep. 2023 Jan 21;13:1213. doi: 10.1038/s41598-023-28372-y (PMC9867775; doi:10.1038/s41598-023-28372-y)
Supplement: Supplementary file 2 — Supplementary Information 2. [file 41598_2023_28372_MOESM2_ESM.zip]

Archive with 375 entries (374 files):
- pggstd/
- __MACOSX/._pggstd
- pggstd/pggCCC_1_1_2_5.mat
- pggstd/pggAsymDR_1_1_3_3.mat
- pggstd/pggDR_2_2_3_1.mat
- pggstd/pggCCC_1_2_3_5.mat
- pggstd/pggAsymDR_1_2_2_3.mat
- pggstd/pggDR_2_1_2_1.mat
- pggstd/pggAsymDR_1_1_1_1.mat
- pggstd/pggDR_2_2_1_3.mat
- pggstd/pggAsymCCC_1_2_3_5.mat
- pggstd/pggRawCCC_1_1_2_6.mat
- pggstd/pggAsymCCC_1_1_2_5.mat
- pggstd/pggRawCCC_1_2_3_6.mat
- pggstd/pggRawCCC_1_2_1_4.mat
- pggstd/pggRawCCC_1_2_1_5.mat
- pggstd/pggAsymCCC_1_2_1_6.mat
- pggstd/pggAsymCCC_1_1_2_4.mat
- pggstd/pggAsymCCC_1_2_3_4.mat
- pggstd/pggCCC_1_2_1_6.mat
- pggstd/pggDR_2_2_1_2.mat
- pggstd/pggAsymDR_1_2_2_2.mat
- pggstd/pggCCC_1_2_3_4.mat
- pggstd/pggAsymDR_1_1_3_2.mat
- pggstd/pggCCC_1_1_2_4.mat
- pggstd/pggCCC_1_1_2_6.mat
- pggstd/pggDR_2_2_3_2.mat
- pggstd/pggCCC_1_2_3_6.mat
- pggstd/pggDR_2_1_2_2.mat
- pggstd/pggAsymDR_1_1_1_2.mat
- pggstd/pggCCC_1_2_1_4.mat
- pggstd/pggAsymCCC_1_2_3_6.mat
- pggstd/pggRawCCC_1_1_2_5.mat
- pggstd/pggAsymCCC_1_1_2_6.mat
- pggstd/pggRawCCC_1_2_3_5.mat
- pggstd/pggAsymCCC_1_2_1_4.mat
- pggstd/pggRawCCC_1_2_1_6.mat
- pggstd/pggAsymCCC_1_2_1_5.mat
- pggstd/pggRawCCC_1_2_3_4.mat
- pggstd/pggRawCCC_1_1_2_4.mat
- pggstd/pggCCC_1_2_1_5.mat
- pggstd/pggDR_2_2_1_1.mat
- pggstd/pggAsymDR_1_1_1_3.mat
- pggstd/pggDR_2_1_2_3.mat
- pggstd/pggAsymDR_1_2_2_1.mat
- pggstd/pggDR_2_2_3_3.mat
- pggstd/pggAsymDR_1_1_3_1.mat
- pggstd/pggAsymDR_1_1_3_5.mat
- pggstd/pggCCC_1_1_2_3.mat
- pggstd/pggAsymDR_1_2_2_5.mat
- pggstd/pggCCC_1_2_3_3.mat
- pggstd/pggDR_2_2_1_5.mat
- pggstd/pggCCC_1_2_1_1.mat
- pggstd/pggAsymCCC_1_2_3_3.mat
- pggstd/pggAsymCCC_1_1_2_3.mat
- pggstd/.DS_Store
- __MACOSX/pggstd/._.DS_Store
- pggstd/pggAsymCCC_1_2_1_1.mat
- pggstd/pggRawCCC_1_2_1_2.mat
- pggstd/pggRawCCC_1_2_1_3.mat
- pggstd/pggAsymCCC_1_1_2_2.mat
- pggstd/pggRawCCC_1_2_3_1.mat
- pggstd/pggAsymCCC_1_2_3_2.mat
- pggstd/PGG_STD.m
- __MACOSX/pggstd/._PGG_STD.m
- pggstd/pggRawCCC_1_1_2_1.mat
- pggstd/pggAsymDR_1_1_1_6.mat
- pggstd/pggDR_2_2_1_4.mat
- pggstd/pggCCC_1_2_3_2.mat
- pggstd/pggAsymDR_1_2_2_4.mat
- pggstd/pggDR_2_1_2_6.mat
- pggstd/pggCCC_1_1_2_2.mat
- pggstd/pggAsymDR_1_1_3_4.mat
- pggstd/pggDR_2_2_3_6.mat
- pggstd/pggDR_2_2_3_4.mat
- pggstd/pggAsymDR_1_1_3_6.mat
- pggstd/pggDR_2_1_2_4.mat
- pggstd/pggAsymDR_1_2_2_6.mat
- pggstd/pggDR_2_2_1_6.mat
- pggstd/figure1a.eps
- pggstd/pggAsymDR_1_1_1_4.mat
- pggstd/pggCCC_1_2_1_2.mat
- pggstd/pggRawCCC_1_1_2_3.mat
- pggstd/pggRawCCC_1_2_3_3.mat
- pggstd/PGG_STD_plotting.m
- __MACOSX/pggstd/._PGG_STD_plotting.m
- pggstd/pggAsymCCC_1_2_1_2.mat
- pggstd/pggRawCCC_1_2_1_1.mat
- pggstd/pggAsymCCC_1_2_1_3.mat
- pggstd/pggAsymCCC_1_1_2_1.mat
- pggstd/pggRawCCC_1_2_3_2.mat
- pggstd/pggAsymCCC_1_2_3_1.mat
- pggstd/pggRawCCC_1_1_2_2.mat
- pggstd/pggCCC_1_2_1_3.mat
- pggstd/pggAsymDR_1_1_1_5.mat
- pggstd/pggCCC_1_2_3_1.mat
- pggstd/pggDR_2_1_2_5.mat
- pggstd/pggCCC_1_1_2_1.mat
- pggstd/pggDR_2_2_3_5.mat
- pggstd/pggAsymCCC_1_1_1_4.mat
- pggstd/pggAsymCCC_1_2_2_6.mat
- pggstd/pggRawCCC_1_1_3_5.mat
- pggstd/pggAsymCCC_1_1_3_6.mat
- pggstd/pggRawCCC_1_2_2_5.mat
- pggstd/pggCCC_1_1_1_4.mat
- pggstd/pggAsymDR_1_2_1_2.mat
- pggstd/pggCCC_1_1_3_6.mat
- pggstd/pggDR_2_2_2_2.mat
- pggstd/pggCCC_1_2_2_6.mat
- pggstd/pggDR_2_1_3_2.mat
- pggstd/pggDR_2_1_3_3.mat
- pggstd/pggAsymDR_1_2_3_1.mat
- pggstd/pggDR_2_2_2_3.mat
- pggstd/pggAsymDR_1_1_2_1.mat
- pggstd/pggDR_2_1_1_1.mat
- pggstd/pggAsymDR_1_2_1_3.mat
- pggstd/pggCCC_1_1_1_5.mat
- pggstd/pggRawCCC_1_2_2_4.mat
- pggstd/pggRawCCC_1_1_3_4.mat
- pggstd/pggAsymCCC_1_1_1_5.mat
- pggstd/pggRawCCC_1_1_1_6.mat
- pggstd/pggRawCCC_1_1_1_4.mat
- pggstd/pggAsymCCC_1_2_2_5.mat
- pggstd/pggRawCCC_1_1_3_6.mat
- pggstd/pggAsymCCC_1_1_3_5.mat
- pggstd/pggRawCCC_1_2_2_6.mat
- pggstd/pggAsymDR_1_2_1_1.mat
- pggstd/pggDR_2_1_1_3.mat
- pggstd/pggCCC_1_1_3_5.mat
- pggstd/pggAsymDR_1_1_2_3.mat
- pggstd/pggDR_2_2_2_1.mat
- pggstd/pggCCC_1_2_2_5.mat
- pggstd/pggAsymDR_1_2_3_3.mat
- pggstd/pggDR_2_1_3_1.mat
- pggstd/pggAsymDR_1_2_3_2.mat
- pggstd/pggCCC_1_2_2_4.mat
- pggstd/pggAsymDR_1_1_2_2.mat
- pggstd/pggCCC_1_1_3_4.mat
- pggstd/pggDR_2_1_1_2.mat
- pggstd/pggCCC_1_1_1_6.mat
- pggstd/pggAsymCCC_1_1_3_4.mat
- pggstd/pggAsymCCC_1_2_2_4.mat
- pggstd/pggAsymCCC_1_1_1_6.mat
- pggstd/pggRawCCC_1_1_1_5.mat
- pggstd/pggRawCCC_1_1_1_1.mat
- pggstd/pggAsymCCC_1_1_1_2.mat
- pggstd/pggRawCCC_1_1_3_3.mat
- pggstd/pggRawCCC_1_2_2_3.mat
- pggstd/pggCCC_1_1_1_2.mat
- pggstd/pggDR_2_1_1_6.mat
- pggstd/pggAsymDR_1_2_1_4.mat
- pggstd/pggDR_2_2_2_4.mat
- pggstd/pggAsymDR_1_1_2_6.mat
- pggstd/pggDR_2_1_3_4.mat
- pggstd/pggAsymDR_1_2_3_6.mat
- pggstd/pggCCC_1_2_2_1.mat
- pggstd/pggDR_2_1_3_5.mat
- pggstd/pggCCC_1_1_3_1.mat
- pggstd/pggDR_2_2_2_5.mat
- pggstd/pggAsymDR_1_2_1_5.mat
- pggstd/pggCCC_1_1_1_3.mat
- pggstd/pggAsymCCC_1_1_3_1.mat
- pggstd/pggRawCCC_1_2_2_2.mat
- pggstd/pggAsymCCC_1_2_2_1.mat
- pggstd/pggRawCCC_1_1_3_2.mat
- pggstd/pggAsymCCC_1_1_1_3.mat
- pggstd/pggRawCCC_1_1_1_2.mat
- pggstd/pggAsymCCC_1_1_1_1.mat
- pggstd/pggAsymCCC_1_2_2_3.mat
- pggstd/pggAsymCCC_1_1_3_3.mat
- pggstd/pggCCC_1_1_1_1.mat
- pggstd/pggDR_2_1_1_5.mat
- pggstd/pggAsymDR_1_1_2_5.mat
- pggstd/pggCCC_1_1_3_3.mat
- pggstd/pggAsymDR_1_2_3_5.mat
- pggstd/pggCCC_1_2_2_3.mat
- pggstd/pggCCC_1_2_2_2.mat
- pggstd/pggAsymDR_1_2_3_4.mat
- pggstd/pggDR_2_1_3_6.mat
- pggstd/pggCCC_1_1_3_2.mat
- pggstd/pggAsymDR_1_1_2_4.mat
- pggstd/pggDR_2_2_2_6.mat
- pggstd/pggAsymDR_1_2_1_6.mat
- pggstd/pggDR_2_1_1_4.mat
- pggstd/pggAsymCCC_1_1_3_2.mat
- pggstd/pggRawCCC_1_2_2_1.mat
- pggstd/pggAsymCCC_1_2_2_2.mat
- pggstd/pggRawCCC_1_1_3_1.mat
- pggstd/pggRawCCC_1_1_1_3.mat
- pggstd/pggRawCCC_2_1_3_4.mat
- pggstd/pggRawCCC_2_2_2_4.mat
- pggstd/pggRawCCC_2_1_1_6.mat
- pggstd/pggAsymCCC_2_1_1_5.mat
- pggstd/pggAsymDR_2_1_2_1.mat
- pggstd/pggDR_1_2_2_3.mat
- pggstd/pggAsymDR_2_2_3_1.mat
- pggstd/pggDR_1_1_3_3.mat
- pggstd/pggCCC_2_1_1_5.mat
- pggstd/pggAsymDR_2_2_1_3.mat
- pggstd/pggDR_1_1_1_1.mat
- pggstd/pggAsymDR_2_2_1_2.mat
- pggstd/pggCCC_2_1_1_4.mat
- pggstd/pggDR_1_1_3_2.mat
- pggstd/pggCCC_2_2_2_6.mat
- pggstd/pggDR_1_2_2_2.mat
- pggstd/pggCCC_2_1_3_6.mat
- pggstd/pggAsymCCC_2_1_1_4.mat
- pggstd/pggRawCCC_2_2_2_5.mat
- pggstd/pggAsymCCC_2_1_3_6.mat
- pggstd/pggRawCCC_2_1_3_5.mat
- pggstd/pggAsymCCC_2_2_2_6.mat
- pggstd/pggAsymCCC_2_2_2_4.mat
- pggstd/pggAsymCCC_2_1_3_4.mat
- pggstd/pggRawCCC_2_1_1_5.mat
- pggstd/pggAsymCCC_2_1_1_6.mat
- pggstd/pggAsymDR_2_1_2_2.mat
- pggstd/pggCCC_2_1_3_4.mat
- pggstd/pggAsymDR_2_2_3_2.mat
- pggstd/pggCCC_2_2_2_4.mat
- pggstd/pggCCC_2_1_1_6.mat
- pggstd/pggDR_1_1_1_2.mat
- pggstd/pggDR_1_1_1_3.mat
- pggstd/pggAsymDR_2_2_1_1.mat
- pggstd/pggDR_1_1_3_1.mat
- pggstd/pggCCC_2_2_2_5.mat
- pggstd/pggAsymDR_2_2_3_3.mat
- pggstd/pggDR_1_2_2_1.mat
- pggstd/pggCCC_2_1_3_5.mat
- pggstd/pggAsymDR_2_1_2_3.mat
- pggstd/pggRawCCC_2_1_1_4.mat
- pggstd/pggRawCCC_2_2_2_6.mat
- pggstd/pggAsymCCC_2_1_3_5.mat
- pggstd/pggRawCCC_2_1_3_6.mat
- pggstd/pggAsymCCC_2_2_2_5.mat
- pggstd/pggRawCCC_2_1_3_2.mat
- pggstd/pggAsymCCC_2_2_2_1.mat
- pggstd/pggRawCCC_2_2_2_2.mat
- pggstd/pggAsymCCC_2_1_3_1.mat
- pggstd/pggAsymCCC_2_1_1_3.mat
- pggstd/pggDR_1_2_2_5.mat
- pggstd/figure1a.fig
- __MACOSX/pggstd/._figure1a.fig
- pggstd/pggCCC_2_1_3_1.mat
- pggstd/pggDR_1_1_3_5.mat
- pggstd/pggCCC_2_2_2_1.mat
- pggstd/pggCCC_2_1_1_3.mat
- pggstd/pggAsymDR_2_2_1_5.mat
- pggstd/pggAsymDR_2_2_1_4.mat
- pggstd/pggDR_1_1_1_6.mat
- pggstd/pggCCC_2_1_1_2.mat
- pggstd/pggAsymDR_2_2_3_6.mat
- pggstd/pggDR_1_1_3_4.mat
- pggstd/pggAsymDR_2_1_2_6.mat
- pggstd/pggDR_1_2_2_4.mat
- pggstd/pggAsymCCC_2_1_1_2.mat
- pggstd/pggRawCCC_2_1_1_1.mat
- pggstd/pggRawCCC_2_2_2_3.mat
- pggstd/pggRawCCC_2_1_3_3.mat
- pggstd/pggRawCCC_2_1_3_1.mat
- pggstd/pggAsymCCC_2_2_2_2.mat
- pggstd/pggRawCCC_2_2_2_1.mat
- pggstd/pggAsymCCC_2_1_3_2.mat
- pggstd/pggRawCCC_2_1_1_3.mat
- pggstd/pggDR_1_2_2_6.mat
- pggstd/pggCCC_2_1_3_2.mat
- pggstd/pggAsymDR_2_1_2_4.mat
- pggstd/pggDR_1_1_3_6.mat
- pggstd/pggCCC_2_2_2_2.mat
- pggstd/pggAsymDR_2_2_3_4.mat
- pggstd/pggDR_1_1_1_4.mat
- pggstd/pggAsymDR_2_2_1_6.mat
- pggstd/pggDR_1_1_1_5.mat
- pggstd/pggCCC_2_1_1_1.mat
- pggstd/pggAsymDR_2_2_3_5.mat
- pggstd/pggCCC_2_2_2_3.mat
- pggstd/pggAsymDR_2_1_2_5.mat
- pggstd/pggCCC_2_1_3_3.mat
- pggstd/pggAsymCCC_2_1_1_1.mat
- pggstd/pggRawCCC_2_1_1_2.mat
- pggstd/pggAsymCCC_2_1_3_3.mat
- pggstd/pggAsymCCC_2_2_2_3.mat
- pggstd/pggDR_1_2_1_2.mat
- pggstd/pggCCC_2_2_1_6.mat
- pggstd/pggAsymDR_2_1_3_2.mat
- pggstd/pggCCC_2_1_2_4.mat
- pggstd/pggAsymDR_2_2_2_2.mat
- pggstd/pggCCC_2_2_3_4.mat
- pggstd/pggAsymCCC_2_2_1_6.mat
- pggstd/pggRawCCC_2_2_1_5.mat
- pggstd/pggAsymCCC_2_2_3_4.mat
- pggstd/pggAsymCCC_2_1_2_4.mat
- pggstd/pggRawCCC_2_2_3_6.mat
- pggstd/pggAsymCCC_2_1_2_5.mat
- pggstd/pggRawCCC_2_1_2_6.mat
- pggstd/pggAsymCCC_2_2_3_5.mat
- pggstd/pggRawCCC_2_2_1_4.mat
- pggstd/pggDR_1_1_2_1.mat
- pggstd/pggCCC_2_2_3_5.mat
- pggstd/pggAsymDR_2_2_2_3.mat
- pggstd/pggDR_1_2_3_1.mat
[truncated: 75 more entries]
